# Supplementary material for: Validation of the hepatocellular carcinoma early detection screening algorithm Doylestown and aMAP in a cohort of Chinese with cirrhosis
Source: J Clin Lab Anal. 2022 Feb 26;36(4):e24296. doi: 10.1002/jcla.24296 (PMC8993634; doi:10.1002/jcla.24296)
Supplement: Supplementary file 1 — Table S1‐S2 [file JCLA-36-e24296-s001.xlsx]

## Sheet: Supplementary Table S1
ID	First follow-up	AFP1(ng/ml)	DAs1	aMAP1	Second follow-up	AFP2(ng/ml)	DAs2	aMAP2	Third follow-up	AFP3(ng/ml)	DAs3	aMAP3	Diagnosis of HCC	Diagnosis time	Tumor number/diameter	Surgery time	BCLC stage
EA-05-0044	2018-08-31	201.6	0.784247	49.0584	-	-	-	-	-	-	-	-	MRI	2018-12-07	1/12x10mm	2018-12-21	0
EA-05-0165	2018-11-06	11.8	0.266263	56.6337	-	-	-	-	-	-	-	-	MRI	2019-03-12	1/24x20mm	-	A
EA-05-0256	2018-12-24	17.4	0.642592	66.6237	2019-05-23	83.6	0.879424	69.9572	-	-	-	-	MRI	2019-05-17	1/12*9mm	-	0
EA-05-0384	2019-01-15	4.2	0.19313	63.017	2019-06-11	3.2	0.165331	64.9799	-	-	-	-	CT	2019-06-11	1/18*17mm	-	0
EA-05-0398	2019-01-17	11	0.565074	64.1648	2019-09-19	25.2	0.787152	64.848	-	-	-	-	MRI	2019-10-18	1/24*18mm	2020-10-26	A
EA-05-0513	2019-04-01	10.3	0.570454	64.937	2019-10-21	8.8	0.561323	63.3709	-	-	-	-	MRI	2019-06-30	1/14*18*20mm	2019-09-25	0
EA-05-0603	2019-06-03	3.8	0.0236749	50.2301	2019-11-20	4.7	0.0475269	47.3311	-	-	-	-	MRI	2019-11-26	1/11*16mm	2019-12-02	0
EA-05-0159	2018-11-02	26	0.600188	66.9989	2019-05-10	21.2	0.564671	68.6701	-	-	-	-	MRI	2019-10-21	2/15*16mm, 27*24mm	-	A
EA-05-0386	2019-01-16	19.9	0.598338	66.2411	2019-09-25	22	0.635843	64.0043	-	-	-	-	MRI	2019-12-04	1/7mm	2019-12-18	0
EA-05-0313	2019-01-05	13.5	0.822969	73.4201	2019-07-23	15.2	0.875096	73.7494	-	-	-	-	MRI	2019-12-03	1/31mm	-	A
EA-05-0600	2019-05-29	6.8	0.740665	68.0003	2019-11-02	4.8	0.82497	64.8216	-	-	-	-	MRI	2019-11-01	1/15mm	-	0
EA-05-0530	2019-04-16	7.7	0.382096	67.1799	2019-11-16	2.4	0.149925	67.6426	-	-	-	-	MRI	2019-11-15	2/14*12mm	-	0
EA-05-0169	2018-11-12	3	0.248442	60.1587	2019-06-24	2.5	0.253853	62.5255	2020-01-20	4.9	0.420216	60.07	MRI	2020-04-12	1/32*24mm	-	A
EA-05-0702	2019-08-21	14.1	0.502573	66.7294	2020-04-01	11.2	0.604892	67.4584	-	-	-	-	MRI	2020-04-08	1/21*30mm	-	A
EA-05-0567	2019-05-08	124.4	0.915476	59.0529	-	-	-	-	-	-	-	-	MRI	2020-01-17	very small	2020-02-05	0
EA-05-0370	2019-01-14	6.1	0.458906	67.2327	2019-06-17	2.9	0.342762	67.6895	2019-12-02	2.1	0.209924	66.4	CT	2020-05-16	29*24*25	2020-05-19	A
EA-05-0492	2019-03-19	11.1	0.462291	61.0278	2019-09-05	18.7	0.531967	61.6653	2020-06-11	14.6	0.525556	60.55	MRI	2020-08-11	2/23*14mm, 16*11mm	2020-09-02	A
EA-05-0805	2019-12-26	9.4	0.0268262	47.7935	2020-06-20	18.2	0.0637332	48.8654	-	-	-	-	MRI	2020-06-29	2/9mm	2020-07-23	A
EA-05-0578	2019-05-16	6.5	0.252576	57.2302	2019-11-28	6.7	0.268065	57.6306	2020-05-14	7.7	0.285843	57.72	MRI	2020-08-06	17*14mm	2020-08-19	0
EA-05-0462	2019-03-07	2.1	0.0618392	56.729	2019-10-09	3.2	0.0975205	54.0124	2020-06-03	7.4	0.241294	52.69	MRI	2020-10-25	8mm	-	0

## Sheet: Supplementary Table S2
ID	Diagnosis of HCC	Diagnosis time	Biomarker diagnosis time			Advance time of biomarker diagnosis/(day)
			AFP	DAs	aMAP	AFP	DAs	aMAP
EA-05-0044	MRI	2018-12-07	2018-08-31	2018-08-31	-	98	98	-
EA-05-0165	MRI	2019-03-12	-	-	2018-11-06	-	-	126
EA-05-0256	MRI	2019-05-17	2019-05-23	2018-12-24	2018-12-24	-	144	144
EA-05-0384	CT	2019-06-11	-	-	2019-01-15	-	-	147
EA-05-0398	MRI	2019-10-18	2019-09-19	2019-01-17	2019-01-17	29	274	274
EA-05-0513	MRI	2019-06-30	-	2019-04-01	2019-04-01	-	90	90
EA-05-0603	MRI	2019-11-26	-	-	2019-06-03	-	-	176
EA-05-0159	MRI	2019-10-21	2018-11-02	2018-11-02	2018-11-02	353	353	353
EA-05-0386	MRI	2019-12-04	2019-09-25	2019-01-16	2019-01-16	70	322	322
EA-05-0313	MRI	2019-12-03	-	2019-01-05	2019-01-05	-	332	332
EA-05-0600	MRI	2019-11-01	-	2019-05-29	2019-05-29	-	156	156
EA-05-0530	MRI	2019-11-15	-	-	2019-04-16	-	-	213
EA-05-0169	MRI	2020-04-12	-	-	2018-11-12	-	-	517
EA-05-0702	MRI	2020-04-08	-	2019-08-21	2019-08-21	-	231	231
EA-05-0567	MRI	2020-01-17	2019-05-08	2019-05-08	2019-05-08	254	254	254
EA-05-0370	CT	2020-05-16	-	-	2019-01-14	-	-	488
EA-05-0492	MRI	2020-08-11	-	2019-09-05	2019-03-19	-	341	511
EA-05-0805	MRI	2020-06-29	-	-	-	-	-	-
EA-05-0578	MRI	2020-08-06	-	-	2019-05-16	-	-	448
EA-05-0462	MRI	2020-10-25	-	-	2019-03-07	-	-	598
						160.8	236	299	average
						98	254	264	median
